# Supplementary material for: Peptide-Purified Anti-N-methyl-D-aspartate Receptor (NMDAR) Autoantibodies Have Inhibitory Effect on Long-Term Synaptic Plasticity
Source: Pharmaceuticals (Basel). 2024 Dec 6;17(12):1643. doi: 10.3390/ph17121643 (PMC11677035; doi:10.3390/ph17121643)
Supplement: Supplementary file 1 [file pharmaceuticals-17-01643-s001.zip]

Archive with 1 entries (1 files):
- pharmaceuticals-3219691-supplementary.pdf
